# Supplementary material for: Sub-MIC antibiotics influence the microbiome, resistome and structure of riverine biofilm communities
Source: Front Microbiol. 2023 Aug 1;14:1194952. doi: 10.3389/fmicb.2023.1194952 (PMC10427767; doi:10.3389/fmicb.2023.1194952)
Supplement: Supplementary file 1 [file Table_1.XLSX]

## Sheet: Ocurrence
Occurence of ARGs detected in 2 pipelines in biofilm communities under sub-MIC antibiotics exposure.
Detected ARGs	Control	sub-MIC 1/10	sub-MIC 1/50	sub-MIC 1/100	Drug class	Mechanism	COSMOS	CARD	RESFINDER
aadA2	-	+	+	+	Aminoglycoside	Anitbiotic inactivation		X	X
aadA5	-	-	+	-	Aminoglycoside	Anitbiotic inactivation	X	X	X
aph3'' - Ib	-	+	+	+	Aminoglycoside	Anitbiotic inactivation	X	X	X
aph3' - Ia	-	-	-	+	Aminoglycoside	Anitbiotic inactivation		X	X
aph6 Id	+	+	+	+	Aminoglycoside	Anitbiotic inactivation	X	X	X
blaOXA-2	-	-	-	+	β-lactam	Anitbiotic inactivation		X	X
blaOXA-4	-	-	+	-	β-lactam	Anitbiotic inactivation		X	X
blaOXA-21	-	-	+	-	β-lactam	Anitbiotic inactivation		X	X
ereA	-	-	+	-	Macrolide	Antibiotic inactivation	X	X	X
ermF	-	-	+	-	Macrolide	Antibiotic target alteration	X	X	X
cmIA1	-	-	-	+	Phenicol	Efflux pump	X	X
floR	-	+	-	-	Phenicol	Efflux pump		X	X
sul1	-	+	+	+	Sulfonamide	Antibiotic target replacement		X	X
sul2	-	+	-	+	Sulfonamide	Antibiotic target replacement		X	X
tetC	-	+	+	+	Tetracycline	Efflux pump	X	X	X
tetE	-	-	+	-	Tetracycline	Efflux pump	X		X
tetG	-	+	+	-	Tetracycline	Efflux pump	X		X
dfrA1	-	-	+	-	Trimethoprim	Antibiotic target replacement	X	X	X

## Sheet: ARG-COSMOS
ARG	Drug class	Mechanism
Aminoglycoside 2024	Aminoglycoside	NA
aph6 Id	Aminoglycoside	Antibiotic inactivation
aadA 2143	Aminoglycoside	Antibiotic inactivation
aadA 2151	Aminoglycoside	Antibiotic inactivation
aadA 2142	Aminoglycoside	Antibiotic inactivation
aadA 2122	Aminoglycoside	Antibiotic inactivation
aadA5	Aminoglycoside	Antibiotic inactivation
aadA24	Aminoglycoside	Antibiotic inactivation
aadA11	Aminoglycoside	Antibiotic inactivation
aadA1	Aminoglycoside	Antibiotic inactivation
aadA 2150	Aminoglycoside	Antibiotic inactivation
aph3' Ic	Aminoglycoside	Antibiotic inactivation
aph3' Ib	Aminoglycoside	Antibiotic inactivation
strA	Aminoglycoside	Antibiotic inactivation
blaOXA 1	Beta-lactam	Antibiotic inactivation
blaNPS	Beta-lactam	Antibiotic inactivation
blaOXA 325	Beta-lactam	Antibiotic inactivation
blaOXA 470	Beta-lactam	Antibiotic inactivation
blaOXA 462	Beta-lactam	Antibiotic inactivation
blaOXA 464	Beta-lactam	Antibiotic inactivation
blaOXA 347	Beta-lactam	Antibiotic inactivation
blaOXA 323	Beta-lactam	Antibiotic inactivation
ereA	Macrolide	Antibiotic inactivation
erm 1969	Macrolide	Antibiotic target alteration
ermF	Macrolide	Antibiotic target alteration
cmIA1	Phenicol	Efflux pump
sul2	Sulfonamide	Antibiotic target replacement
tetG	Tetracycline	Efflux pump
tetC	Tetracycline	Efflux pump
tetRG	Tetracycline	Efflux pump
tetR	Tetracycline	Efflux pump
tetE	Tetracycline	Efflux pump
dfrA1	Trimethoprim	Antibiotic target replacement
"unknown"	Unidentified	NA

## Sheet: ARG-CARD
ARG	Drug class	Mechanism
rrsA	Aminoglycoside	Antibiotic target alteration
rrsB	Aminoglycoside	Antibiotic target alteration
16S rRNA mutation	Cyclic peptide	Antibiotic target alteration
23S rRNA mutation	Macrolide	Antibiotic target alteration
23S rRNA mutation	Macrolide	Antibiotic target alteration
AAC(6')-Ib7	Aminoglycoside	Antibiotic inactivation
aadA	Aminoglycoside	Antibiotic inactivation
aadA2	Aminoglycoside	Antibiotic inactivation
aadA3	Aminoglycoside	Antibiotic inactivation
aadA5	Aminoglycoside	Antibiotic inactivation
APH(3')-Ia	Aminoglycoside	Antibiotic inactivation
APH(3'')-Ib	Aminoglycoside	Antibiotic inactivation
APH(6)-Id	Aminoglycoside	Antibiotic inactivation
blaOXA -2	Beta-lactam	Antibiotic inactivation
blaOXA -21	Beta-lactam	Antibiotic inactivation
blaOXA -4	Beta-lactam	Antibiotic inactivation
cmlA1	Phenicol	Efflux pump
dfrA1	Trimethoprim	Antibiotic target replacement
ereA	Macrolide	Antibiotic inactivation
ermF	Macrolide	Antibiotic target alteration
floR	Phenicol	Efflux pump
RCP-1	Penam	Antibiotic inactivation
sul1	Sulfonamide	Antibiotic target replacement
sul2	Sulfonamide	Antibiotic target replacement
tetC	Tetracycline	Efflux pump

## Sheet: ARG-RESFINDER
ARG	Drug class	Mechanism
aac(3)-Ii	Aminoglycoside	Antibiotic inactivation
aac(3)-IIIb	Aminoglycoside	Antibiotic inactivation
aadA2	Aminoglycoside	Antibiotic inactivation
aadA5	Aminoglycoside	Antibiotic inactivation
aph(6)-Id	Aminoglycoside	Antibiotic inactivation
aph(3'')-Ib	Aminoglycoside	Antibiotic inactivation
aph(3')-Ia	Aminoglycoside	Antibiotic inactivation
ant(3'')-Ia	Aminoglycoside	Antibiotic inactivation
blaOXA-2	Beta-lactam	Antibiotic inactivation
blaOXA-4	Beta-lactam	Antibiotic inactivation
blaOXA-21	Beta-lactam	Antibiotic inactivation
blaSGM-1	Beta-lactam	Antibiotic inactivation
ere(A)	Macrolide	Antibiotic inactivation
ermF	Macrolide	Antibiotic target alteration
floR	Phenicol	Efflux pump
dfrA1	Trimethoprim	Antibiotic target replacement
tet(53)	Tetracycline	Antibiotic inactivation
tet(E)	Tetracycline	Efflux pump
tet(C)	Tetracycline	Antibiotic inactivation
rbpA	Rifamycin	Antibiotic target protection
sul2	Sulfonamide	Antibiotic target replacement
sul1	Sulfonamide	Antibiotic target replacement
tet(G)	Tetracycline	Efflux pump
tet(51)	Tetracycline	Antibiotic inactivation
EstDL136	Phenicol	Protein synthesis inhibition (23S RNA)

## Sheet: DESeqContrast
ARG	baseMean	log2FoldChange	lfcSE	stat	pvalue	padj <= 0.05	contrast	Database
aph6 Id	207049	17.9255	1.75889	10.1914	2.16652e-24	1.08326e-23	Control vs sub-MIC 1/10	CARD
aph3'' -Ib	202767	17.8918	1.75476	10.1961	2.06357e-24	1.08326e-23	Control vs sub-MIC 1/10	CARD
tetC	6398.97	12.4599	2.20344	5.65474	1.56081e-08	5.2027e-08	Control vs sub-MIC 1/10	CARD
sul2	1998.3	10.4114	2.22753	4.67396	2.95452e-06	7.38629e-06	Control vs sub-MIC 1/10	CARD
aadA2	2495.25	10.1943	2.52296	4.04062	5.331e-05	0.00010662	Control vs sub-MIC 1/10	CARD
sul1	29176.7	5.08024	2.05156	2.47628	0.013276	0.0221267	Control vs sub-MIC 1/10	CARD
aph6 Id	207049	16.9799	1.75889	9.65376	4.73876e-22	2.36938e-21	Control vs sub-MIC 1/50	CARD
aph3'' -Ib	202767	16.9695	1.75476	9.67056	4.02176e-22	2.36938e-21	Control vs sub-MIC 1/50	CARD
rrsA	65381	-17.2074	2.31122	-7.44513	9.68485e-14	3.22828e-13	Control vs sub-MIC 1/50	CARD
tetC	6398.97	12.517	2.20343	5.68069	1.34154e-08	3.35386e-08	Control vs sub-MIC 1/50	CARD
ereA	593.209	10.1224	1.96429	5.15318	2.56113e-07	5.12225e-07	Control vs sub-MIC 1/50	CARD
blaOXA-2	795.493	10.3712	2.26756	4.57373	4.79128e-06	7.98546e-06	Control vs sub-MIC 1/50	CARD
aadA2	2495.25	9.83736	2.52295	3.89916	9.65279e-05	0.000137897	Control vs sub-MIC 1/50	CARD
sul1	29176.7	4.7883	2.05156	2.33397	0.0195971	0.0244963	Control vs sub-MIC 1/50	CARD
aph6 Id	207049	13.5204	1.7589	7.68683	1.50825e-14	1.46071e-13	Control vs sub-MIC 1/100	CARD
aph3'' -Ib	202767	13.3394	1.75477	7.60176	2.92141e-14	1.46071e-13	Control vs sub-MIC 1/100	CARD
sul2	1998.3	11.229	2.22746	5.04114	4.62773e-07	1.54258e-06	Control vs sub-MIC 1/100	CARD
aadA2	2495.25	11.3507	2.52288	4.49909	6.82464e-06	1.70616e-05	Control vs sub-MIC 1/100	CARD
tetC	6398.97	9.11688	2.2036	4.13726	3.51477e-05	7.02953e-05	Control vs sub-MIC 1/100	CARD
blaOXA-2	795.493	7.42558	2.26807	3.27396	0.00106053	0.00176755	Control vs sub-MIC 1/100	CARD
blaOXA-2	795.493	-7.5048	2.2681	-3.30886	0.000936782	0.00936782	sub-MIC 1/10 vs sub-MIC 1/100	CARD
aph6 Id	207049	4.40515	1.5492	2.84351	0.00446201	0.0148734	sub-MIC 1/10 vs sub-MIC 1/100	CARD
aph3'' -Ib	202767	4.5524	1.54451	2.94746	0.00320391	0.0148734	sub-MIC 1/10 vs sub-MIC 1/100	CARD
rrsA	65381	14.6037	2.31124	6.31856	2.64016e-10	2.64016e-09	sub-MIC 1/10 vs sub-MIC 1/50	CARD
ereA	593.209	-10.2016	1.96431	-5.1935	2.06379e-07	1.0319e-06	sub-MIC 1/10 vs sub-MIC 1/50	CARD
sul2	1998.3	11.2383	2.22756	5.04511	4.53262e-07	1.51087e-06	sub-MIC 1/10 vs sub-MIC 1/50	CARD
blaOXA-2	795.493	-10.4504	2.26758	-4.60862	4.05351e-06	1.01338e-05	sub-MIC 1/10 vs sub-MIC 1/50	CARD
rrsA	65381	-15.2723	2.31124	-6.60786	3.89916e-11	3.89916e-10	sub-MIC 1/50 vs sub-MIC 1/100	CARD
ereA	593.209	10.9464	1.96431	5.57263	2.50927e-08	1.25464e-07	sub-MIC 1/50 vs sub-MIC 1/100	CARD
sul2	1998.3	-12.0558	2.22749	-5.4123	6.22215e-08	2.07405e-07	sub-MIC 1/50 vs sub-MIC 1/100	CARD
aph3'' -Ib	202767	3.63017	1.54451	2.35036	0.018755	0.0468875	sub-MIC 1/50 vs sub-MIC 1/100	CARD
tetC	10968.4	11.7678	1.50911	7.7978	6.29942e-15	7.5593e-14	Control vs sub-MIC 1/10	COSMOS
tetG	33212.2	14.2915	2.01922	7.0777	1.46563e-12	8.79379e-12	Control vs sub-MIC 1/10	COSMOS
blaOXA-1	6850.51	11.5383	2.20418	5.23473	1.65223e-07	6.60891e-07	Control vs sub-MIC 1/10	COSMOS
aadA 2143	7328.64	11.9289	2.4251	4.9189	8.70304e-07	2.61091e-06	Control vs sub-MIC 1/10	COSMOS
blaOXA-464	4665.98	9.70947	2.37246	4.09257	4.26622e-05	0.000102389	Control vs sub-MIC 1/10	COSMOS
aph6 Id	444391	7.68099	1.92811	3.9837	6.78511e-05	0.000135702	Control vs sub-MIC 1/10	COSMOS
aadA 2142	8158.99	10.2608	2.71566	3.77837	0.00015786	0.000270618	Control vs sub-MIC 1/10	COSMOS
aminoglycoside 2024	633322	6.49489	2.22649	2.9171	0.00353302	0.00529953	Control vs sub-MIC 1/10	COSMOS
tetC	10968.4	12.411	1.5091	8.2241	1.96668e-16	2.36001e-15	Control vs sub-MIC 1/50	COSMOS
tetG	33212.2	13.5716	2.01923	6.72118	1.80259e-11	1.08156e-10	Control vs sub-MIC 1/50	COSMOS
aadA5	2943.12	11.4788	1.96195	5.85071	4.89485e-09	1.95794e-08	Control vs sub-MIC 1/50	COSMOS
dfrA1	2626.7	11.3146	1.96512	5.75769	8.52715e-09	2.55814e-08	Control vs sub-MIC 1/50	COSMOS
ermF	2205.04	11.0619	1.95984	5.64429	1.65867e-08	3.98081e-08	Control vs sub-MIC 1/50	COSMOS
blaOXA-1	6850.51	11.842	2.20418	5.37253	7.76409e-08	1.55282e-07	Control vs sub-MIC 1/50	COSMOS
blaOXA-464	4665.98	11.8487	2.3724	4.9944	5.9018e-07	1.01174e-06	Control vs sub-MIC 1/50	COSMOS
blaOXA-470	5253.31	11.4879	2.40151	4.7836	1.72186e-06	2.58279e-06	Control vs sub-MIC 1/50	COSMOS
aadA 2142	8158.99	12.079	2.71562	4.44795	8.66932e-06	1.15591e-05	Control vs sub-MIC 1/50	COSMOS
aph6 Id	444391	6.87016	1.92811	3.56316	0.000366414	0.000439696	Control vs sub-MIC 1/50	COSMOS
aminoglycoside 2024	633322	6.36697	2.22649	2.85964	0.00424119	0.00462675	Control vs sub-MIC 1/50	COSMOS
tetC	10968.4	10.7427	1.50915	7.11837	1.09207e-12	1.31049e-11	Control vs sub-MIC 1/100	COSMOS
aadA 2143	7328.64	11.6481	2.42511	4.80313	1.56204e-06	9.37226e-06	Control vs sub-MIC 1/100	COSMOS
blaOXA-470	5253.31	11.1184	2.40152	4.62972	3.66161e-06	1.46464e-05	Control vs sub-MIC 1/100	COSMOS
aadA 2142	8158.99	11.2047	2.71564	4.126	3.69129e-05	0.000110739	Control vs sub-MIC 1/100	COSMOS
tetG	33212.2	15.2644	2.01924	7.55946	4.04733e-14	4.8568e-13	sub-MIC 1/10 vs sub-MIC 1/100	COSMOS
blaOXA-1	6850.51	12.5114	2.2042	5.67613	1.37773e-08	8.2664e-08	sub-MIC 1/10 vs sub-MIC 1/100	COSMOS
blaOXA-470	5253.31	-12.11	2.40156	-5.04258	4.59308e-07	1.83723e-06	sub-MIC 1/10 vs sub-MIC 1/100	COSMOS
blaOXA-464	4665.98	10.6826	2.37249	4.5027	6.70949e-06	2.01285e-05	sub-MIC 1/10 vs sub-MIC 1/100	COSMOS
aadA5	2943.12	-12.4701	1.96196	-6.35592	2.07181e-10	2.27908e-09	sub-MIC 1/10 vs sub-MIC 1/50	COSMOS
dfrA1	2626.7	-12.3059	1.96514	-6.26209	3.79847e-10	2.27908e-09	sub-MIC 1/10 vs sub-MIC 1/50	COSMOS
ermF	2205.04	-12.0532	1.95985	-6.15004	7.74611e-10	3.09844e-09	sub-MIC 1/10 vs sub-MIC 1/50	COSMOS
aadA 2143	7328.64	12.9681	2.42514	5.34736	8.92466e-08	2.6774e-07	sub-MIC 1/10 vs sub-MIC 1/50	COSMOS
blaOXA-470	5253.31	-12.4795	2.40155	-5.19645	2.03129e-07	4.87509e-07	sub-MIC 1/10 vs sub-MIC 1/50	COSMOS
tetG	33212.2	14.5445	2.01924	7.20294	5.89266e-13	7.07119e-12	sub-MIC 1/50 vs sub-MIC 1/100	COSMOS
aadA5	2943.12	12.4516	1.96196	6.34652	2.20238e-10	1.32143e-09	sub-MIC 1/50 vs sub-MIC 1/100	COSMOS
dfrA1	2626.7	12.2874	1.96514	6.25271	4.03399e-10	1.6136e-09	sub-MIC 1/50 vs sub-MIC 1/100	COSMOS
ermF	2205.04	12.0347	1.95985	6.14063	8.21927e-10	2.46578e-09	sub-MIC 1/50 vs sub-MIC 1/100	COSMOS
blaOXA-1	6850.51	12.815	2.2042	5.81393	6.10243e-09	1.46458e-08	sub-MIC 1/50 vs sub-MIC 1/100	COSMOS
blaOXA-464	4665.98	12.8218	2.37242	5.40454	6.49752e-08	1.2995e-07	sub-MIC 1/50 vs sub-MIC 1/100	COSMOS
aadA 2143	7328.64	-12.6873	2.42514	-5.23159	1.68061e-07	2.88104e-07	sub-MIC 1/50 vs sub-MIC 1/100	COSMOS
floR	18202.6	14.2698	2.08857	6.83231	8.35579e-12	4.1779e-11	Control vs sub-MIC 1/10	RESFINDER
sul1	19106.9	13.1914	2.39536	5.50705	3.64904e-08	7.27829e-08	Control vs sub-MIC 1/10	RESFINDER
tetG	19476.5	13.7477	2.51085	5.47533	4.36697e-08	7.27829e-08	Control vs sub-MIC 1/10	RESFINDER
estDL136	4924.5	12.1932	2.6747	4.55872	5.14669e-06	6.43336e-06	Control vs sub-MIC 1/10	RESFINDER
tetC	2945.3	9.75617	2.37223	4.11265	3.91136e-05	3.91136e-05	Control vs sub-MIC 1/10	RESFINDER
floR	18202.6	13.6974	2.08858	6.55825	5.44436e-11	2.72218e-10	Control vs sub-MIC 1/50	RESFINDER
tetG	19476.5	14.195	2.51085	5.65346	1.57253e-08	3.93133e-08	Control vs sub-MIC 1/50	RESFINDER
sul1	19106.9	13.0719	2.39536	5.45718	4.83748e-08	8.06246e-08	Control vs sub-MIC 1/50	RESFINDER
tetC	2945.3	12.1292	2.37211	5.11327	3.16632e-07	3.9579e-07	Control vs sub-MIC 1/50	RESFINDER
estDL136	4924.5	9.88788	2.67478	3.69671	0.000218416	0.000218416	Control vs sub-MIC 1/50	RESFINDER
sul1	19106.9	14.0286	2.39536	5.85658	4.72503e-09	2.36251e-08	Control vs sub-MIC 1/100	RESFINDER
tetG	19476.5	11.4705	2.51088	4.5683	4.91689e-06	1.22922e-05	Control vs sub-MIC 1/100	RESFINDER
estDL136	4924.5	11.6908	2.67471	4.37087	1.23752e-05	2.06253e-05	Control vs sub-MIC 1/100	RESFINDER
floR	18202.6	14.5017	2.08859	6.94329	3.83077e-12	1.91539e-11	sub-MIC 1/10 vs sub-MIC 1/100	RESFINDER
tetC	2945.3	9.98816	2.37229	4.21034	2.54989e-05	6.37473e-05	sub-MIC 1/10 vs sub-MIC 1/100	RESFINDER
floR	18202.6	13.9293	2.0886	6.66923	2.57152e-11	1.28576e-10	sub-MIC 1/50 vs sub-MIC 1/100	RESFINDER
tetC	2945.3	12.3612	2.37217	5.21093	1.87895e-07	4.69737e-07	sub-MIC 1/50 vs sub-MIC 1/100	RESFINDER

## Sheet: resSign_ARG
DESeq2 Signifncant ARG detected trhoughout the three resistome databases (p <0.05)
ARG	baseMean	log2FoldChange	lfcSE	stat	pvalue	padj	database
aph6 Id	207049	16.9799	1.75889	9.65376	4.73876e-22	2.36938e-21	CARD
aph3'' -Ib	202767	16.9695	1.75476	9.67056	4.02176e-22	2.36938e-21	CARD
rrsA	65381	-17.2074	2.31122	-7.44513	9.68485e-14	3.22828e-13	CARD
tetC	6398.97	12.517	2.20343	5.68069	1.34154e-08	3.35386e-08	CARD
ereA	593.209	10.1224	1.96429	5.15318	2.56113e-07	5.12225e-07	CARD
blaOXA-2	795.493	10.3712	2.26756	4.57373	4.79128e-06	7.98546e-06	CARD
aadA2	2495.25	9.83736	2.52295	3.89916	9.65279e-05	0.000137897	CARD
sul1	29176.7	4.7883	2.05156	2.33397	0.0195971	0.0244963	CARD
tetC	10968.4	12.411	1.5091	8.2241	1.96668e-16	2.36001e-15	COSMOS
tetG	33212.2	13.5716	2.01923	6.72118	1.80259e-11	1.08156e-10	COSMOS
aadA5	2943.12	11.4788	1.96195	5.85071	4.89485e-09	1.95794e-08	COSMOS
dfrA1	2626.7	11.3146	1.96512	5.75769	8.52715e-09	2.55814e-08	COSMOS
ermF	2205.04	11.0619	1.95984	5.64429	1.65867e-08	3.98081e-08	COSMOS
blaOXA-1	6850.51	11.842	2.20418	5.37253	7.76409e-08	1.55282e-07	COSMOS
blaOXA-464	4665.98	11.8487	2.3724	4.9944	5.9018e-07	1.01174e-06	COSMOS
blaOXA-470	5253.31	11.4879	2.40151	4.7836	1.72186e-06	2.58279e-06	COSMOS
aadA 2142	8158.99	12.079	2.71562	4.44795	8.66932e-06	1.15591e-05	COSMOS
aph6 Id	444391	6.87016	1.92811	3.56316	0.000366414	0.000439696	COSMOS
aminoglycoside 2024	633322	6.36697	2.22649	2.85964	0.00424119	0.00462675	COSMOS
floR	18202.6	13.6974	2.08858	6.55825	5.44436e-11	2.72218e-10	RESFINDER
tetG	19476.5	14.195	2.51085	5.65346	1.57253e-08	3.93133e-08	RESFINDER
sul1	19106.9	13.0719	2.39536	5.45718	4.83748e-08	8.06246e-08	RESFINDER
tetC	2945.3	12.1292	2.37211	5.11327	3.16632e-07	3.9579e-07	RESFINDER
estDL136	4924.5	9.88788	2.67478	3.69671	0.000218416	0.000218416	RESFINDER
