# Supplementary material for: Sub-MIC antibiotics influence the microbiome, resistome and structure of riverine biofilm communities
Source: Front Microbiol. 2023 Aug 1;14:1194952. doi: 10.3389/fmicb.2023.1194952 (PMC10427767; doi:10.3389/fmicb.2023.1194952)
Supplement: Supplementary file 2 [file Table_2.XLSX]

## Sheet: Sheet1
Sample Name	% Dups	% GC	Total Million reads	% Input reads for seqtk	Subsample Name	Mreads subsampled	Assembly program	kmer-list	Output file	Final contig lenght	Total bp	Annotation program	CDS
C1_S44_L004_R1_001	0.091	0.59	38349662	0.651896	C1_S44_L004_R1_001_25M_subsample.fq.gz	25308204	MEGAHIT v1.2.9	21, 33, 55, 77, 99, 111	c1_mega_fina.contigs.fa	911524	560265803	prokka 1.14.5	517799
C1_S44_L004_R2_001	0.08	0.59	38349662	0.651896	C1_S44_L004_R2_001_25M_subsample.fq.gz	25308204
C2_S45_L004_R1_001	0.089	0.58	35941803	0.695569	C2_S45_L004_R1_001_25M_subsample.fq.gz	25155988	MEGAHIT v1.2.9	21, 33, 55, 77, 99, 111	c2_mega_final.contigs.fa	720016	422813533	prokka 1.14.5	389481
C2_S45_L004_R2_001	0.078	0.58	35941803	0.695569	C2_S45_L004_R2_001_25M_subsample.fq.gz	25155988
C3_S46_L004_R1_001	0.081	0.58	35754882	0.699205	C3_S46_L004_R1_001_25M_subsample.fq.gz	25025032	MEGAHIT v1.2.9	21, 33, 55, 77, 99, 111	c3_mega_final.contigs.fa	663410	408815132	prokka 1.14.5	342915
C3_S46_L004_R2_001	0.071	0.59	35754882	0.699205	C3_S46_L004_R2_001_25M_subsample.fq.gz	25025032
T10-1_S47_L004_R1_001	0.104	0.55	33583344	0.744417	T10-1_S47_L004_R1_001_25M_subsample.fq.gz	25187216	MEGAHIT v1.2.9	21, 33, 55, 77, 99, 111	t10.1_final.contigs.fa	490164	362802080	prokka 1.14.5	305163
T10-1_S47_L004_R2_001	0.089	0.54	33583344	0.744417	T10-1_S47_L004_R2_001_25M_subsample.fq.gz	25187216
T10-2_S48_L004_R1_001	0.15	0.6	33789519	0.739874	T10-2_S48_L004_R1_001_25M_subsample.fq.gz	25001843	MEGAHIT v1.2.9	21, 33, 55, 77, 99, 111	t10.2_final.contigs.fa	249922	185075342	prokka 1.14.5	167107
T10-2_S48_L004_R2_001	0.124	0.6	33789519	0.739874	T10-2_S48_L004_R2_001_25M_subsample.fq.gz	25001843
T10-3_S49_L004_R1_001	0.213	0.6	38892614	0.642796	T10-3_S49_L004_R1_001_25M_subsample.fq.gz	25276800	MEGAHIT v1.2.9	21, 33, 55, 77, 99, 111	t10.3_final.contigs.fa	333908	287540422	prokka 1.14.5	265930
T10-3_S49_L004_R2_001	0.181	0.6	38892614	0.642796	T10-3_S49_L004_R2_001_25M_subsample.fq.gz	25276800
T100-1_S53_L004_R1_001	0.088	0.53	36558080	0.683843	T100-1_S53_L004_R1_001_25M_subsample.fq.gz	25222534	MEGAHIT v1.2.9	21, 33, 55, 77, 99, 111	t50.1_final.contigs.fa	364739	282563453	prokka 1.14.5	256978
T100-1_S53_L004_R2_001	0.076	0.53	36558080	0.683843	T100-1_S53_L004_R2_001_25M_subsample.fq.gz	25222534
T100-2_S54_L004_R1_001	0.094	0.51	39665625	0.630269	T100-2_S54_L004_R1_001_25M_subsample.fq.gz	25382808	MEGAHIT v1.2.9	21, 33, 55, 77, 99, 111	t50.2_final.contigs.fa	527912	437205282	prokka 1.14.5	366797
T100-2_S54_L004_R2_001	0.08	0.51	39665625	0.630269	T100-2_S54_L004_R2_001_25M_subsample.fq.gz	25382808
T100-3_S55_L004_R1_001	0.091	0.54	49913988	0.500862	T100-3_S55_L004_R1_001_25M_subsample.fq.gz	25452186	MEGAHIT v1.2.9	21, 33, 55, 77, 99, 111	t50.3_final.contigs.fa	379149	350289410	prokka 1.14.5	316378
T100-3_S55_L004_R2_001	0.082	0.54	49913988	0.500862	T100-3_S55_L004_R2_001_25M_subsample.fq.gz	25452186
T50-1_S50_L004_R1_001	0.162	0.59	29932081	0.835224	T50-1_S50_L004_R1_001_25M_subsample.fq.gz	25143678	MEGAHIT v1.2.9	21, 33, 55, 77, 99, 111	t100.1_final.contigs.fa	582749	47445072	prokka 1.14.5	396095
T50-1_S50_L004_R2_001	0.134	0.59	29932081	0.835224	T50-1_S50_L004_R2_001_25M_subsample.fq.gz	25143678
T50-2_S51_L004_R1_001	0.09	0.53	34239578	0.730149	T50-2_S51_L004_R1_001_25M_subsample.fq.gz	25335071	MEGAHIT v1.2.9	21, 33, 55, 77, 99, 111	t100.2_final.contigs.fa	593359	448465226	prokka 1.14.5	370076
T50-2_S51_L004_R2_001	0.076	0.53	34239578	0.730149	T50-2_S51_L004_R2_001_25M_subsample.fq.gz	25335071
T50-3_S52_L004_R1_001	0.124	0.58	36476257	0.685377	T50-3_S52_L004_R1_001_25M_subsample.fq.gz	25165778	MEGAHIT v1.2.9	21, 33, 55, 77, 99, 111	t100.3_final.contigs.fa	880827	626761071	prokka 1.14.5	611251
T50-3_S52_L004_R2_001	0.107	0.59	36476257	0.685377	T50-3_S52_L004_R2_001_25M_subsample.fq.gz	25165778
